# Supplementary material for: Identification and utilization of copy number information for correcting Hi-C contact map of cancer cell lines
Source: BMC Bioinformatics. 2020 Nov 7;21:506. doi: 10.1186/s12859-020-03832-8 (PMC7648276; doi:10.1186/s12859-020-03832-8)
Supplement: Supplementary file 2 — Additional file 2. Supplementary Table S1. [file 12859_2020_3832_MOESM2_ESM.xlsx]

## Sheet: Sheet1
Cell	GM12878	IMR90	PrEC	MCF7	LNCaP	PC3		K562	H69AR		MCF7	LNCaP	K562
GEO/BioProject Accession	GSM1181867	GSM1055800	GSM1902602-04	GSM1631185	GSM1902607-14	GSM1902605-06		InHouse (PRJNA658851)	InHouse (PRJNA658851)		GSM2258738	GSM1902617	ENCFF-350QUB,-466QHR, -851QFR, -922JGL
Experiment	Hi-C	Hi-C	Hi-C	Hi-C	Hi-C	Hi-C		3C-seq	3C-seq		ChIP-seq	ChIP-seq	ChIP-seq
Restriction-enzyme	hindIII (6bp)	hindIII (6bp)	BglII (6bp)	hindIII (6bp)	BglII (6bp)	BglII (6bp)		DpnII (4bp)	DpnII (4bp)
Read-length (base pair)	100	36	100	101	100	100		100	100		36	50	40
Number of restriction sites	830193	830193	764225	830193	764225	764225		7067581	7067581
Maximum-molecule length	600bps	600bp	500bps	400bp	600bps	800bps		1000bps	1000bps
#Total-reads	397699202	353529558	504820226	269454303	825508882	159998009		177029475	175936162		24712972	38244713	174558797
#Double-sides	292915576	235773757	369805847	192206050	632330042	122381938		144675924	143360332
#Informative	254255135	139201840	299304370	144108223	378880299	87254371		27489960	23721692
#Self-circle	7245802	1599817	22381237	17172824	71792435	14500775		32683	13600
#Dangling-end	21616624	80779898	27813448	19368426	154715716	14506253		82660852	83576599
#Extra Dangling-end	9670906	9897371	19785268	11480470	24399563	6036518		34403146	36046183
#Single-side	104783626	117755801	135014379	77248253	193178840	37616071		32353551	32575830
#Valid pairs (post-filtering)	219823527	93768684	216403646	113757737	209531701	68626662		25384703	22434053
	0.736525	0.666914	0.73255	0.713316	0.765988	0.764897		0.730032
Valid-reads/total-reads (%)	63.9315	39.3749	59.2893	53.4815	45.8966	54.5347		15.5285	13.4831
Coverage gain (%)	22.0022	43.4979	25.5577	30.3089	37.0834	29.4208
Coverage (x)*	19.727	4.07	19.95	12.89	25.329	6.9794		14.26	12.374		0.293	0.6298	2.2927
*For Hi-C, coverage is computed as number of reads*read length/genome length
*For 3C-seq and ChIP-seq, coverage is computed as the total count of base pairs/genome length
