# Supplementary material for: Identification and utilization of copy number information for correcting Hi-C contact map of cancer cell lines
Source: BMC Bioinformatics. 2020 Nov 7;21:506. doi: 10.1186/s12859-020-03832-8 (PMC7648276; doi:10.1186/s12859-020-03832-8)
Supplement: Supplementary file 3 — Additional file 3. Supplementary Table S2. [file 12859_2020_3832_MOESM3_ESM.xlsx]

## Sheet: Sheet1
Cell line	Number of reads*	**Spearman correlation	Restriction fragments with zero reads using valid pairs only (%)	Restriction fragments with zero reads using all reads (%)
GM12878	53218100	0.873787	0.0274249	0.0264408
IMR90	73525700	0.849998	0.0267986	0.0277417
PrEC	82652000	0.909901	0.0255344	0.0261297
MCF7	79370100	0.884709	0.0288993	0.0295751
LNCaP	238517000	0.911542	0.0177814	0.0194511
PC3	44198100	0.84689	0.0312055	0.031123
*Number of reads used for this analysis. Same number of reads are used for valid pairs and all Hi-C reads
* Each valid pair is counted as two reads since it represents two restriction fragments
** Spearman correlation between “read counts per restriction fragment” from all Hi-C reads and valid pairs
