# Supplementary material for: Identification and utilization of copy number information for correcting Hi-C contact map of cancer cell lines
Source: BMC Bioinformatics. 2020 Nov 7;21:506. doi: 10.1186/s12859-020-03832-8 (PMC7648276; doi:10.1186/s12859-020-03832-8)
Supplement: Supplementary file 4 — Additional file 4. Supplementary Table S3. [file 12859_2020_3832_MOESM4_ESM.xlsx]

## Sheet: Sheet1
		5-Kb binning						100-Kb binning
		Entire-fragment		Midpoint		Exact-cut		Entire-fragment		Midpoint		Exact-cut
		Centralization score	Zero score	Centralization score	Zero score	Centralization score	Zero score	Centralization score	Zero score	Centralization score	Zero score	Centralization score	Zero score
All read types	GM12878	54.3023	1.07445	43.1086	13.2088	42.3525	14.9898	70.5677	0.392285	57.631	0.115987	61.8323	0.0482952
	IMR90	53.4427	0.254369	44.0761	11.8025	45.8881	6.83957	68.7892	0.123171	50.2679	0.120174	55.1629	0.110116
	PrEC	55.907	1.12705	42.5554	14.7311	41.1118	18.3004	81.869	0.362911	51.0327	0.0648573	63.257	0.0498008
	MCF7	50.0044	0.661121	43.7606	12.5554	43.1069	12.8343	52.6608	0.116241	51.0491	0.0531812	51.2849	0.0241523
	LNCaP	50.0003	0.428982	43.2937	13.8594	46.1583	5.48968	56.0872	0.0979467	50.6633	0.0299222	51.0189	0.00996463
	PC3	49.9803	0.78979	43.1846	14.2229	41.6955	17.0561	54.4597	0.261267	53.4421	0.0997705	53.488	0.0995867
Valid pairs	GM12878	53.6251	1.15066	43.1144	13.2875	42.0673	15.6589	68.2687	0.468614	57.7864	0.144998	60.3583	0.0724358
	IMR90	52.9494	0.323266	44.1735	11.8538	42.6469	14.9877	65.7484	0.115715	49.011	0.13521	56.6166	0.115115
	PrEC	55.1431	1.21315	42.4813	14.853	40.9449	18.8244	80.278	0.395601	53.2355	0.0997855	62.818	0.0746826
	MCF7	49.8626	0.705813	43.7561	12.7536	42.7211	14.3199	51.8217	0.163464	51.344	0.0725198	51.4467	0.0289813
	LNCaP	49.956	0.491216	43.1498	13.9454	41.9583	16.0246	54.5365	0.101578	49.9825	0.0249389	50.3114	0.0149454
	PC3	49.8673	0.876602	43.093	14.3904	41.3439	17.806	53.2516	0.290318	52.7818	0.129734	51.7997	0.129437
Average difference between all reads and valid pairs		0.37225	0.0708242	0.03515	0.117267	1.43845	3.68528	1.75478	0.0302447	0.00918333	0.020549	0.448883	0.0156136
*All centralization scores and zero scores are percentage values
