# Supplementary material for: Identification and utilization of copy number information for correcting Hi-C contact map of cancer cell lines
Source: BMC Bioinformatics. 2020 Nov 7;21:506. doi: 10.1186/s12859-020-03832-8 (PMC7648276; doi:10.1186/s12859-020-03832-8)
Supplement: Supplementary file 5 — Additional file 5. Supplementary Table S4. [file 12859_2020_3832_MOESM5_ESM.xlsx]

## Sheet: Sheet1
	5-Kb binning				100-Kb binning
	HiCNAtra gain over midpoint		HiCNAtra gain over exact-cut		HiCNAtra gain over midpoint		HiCNAtra gain over exact-cut
	Centralization score	Zero score	Centralization score	Zero score	Centralization score	Zero score	Centralization score	Zero score
GM12878	11.1879	12.2131	12.235	14.5845	12.7814	0.247287	10.2094	0.319849
IMR90	9.26914	11.5994	10.7957	14.7333	19.7782	0.0120385	12.1726	0.00805598
PrEC	13.4257	13.7259	14.9621	17.6974	28.6334	0.263125	19.051	0.288228
MCF7	6.24821	12.0925	7.28326	13.6588	1.3168	0.0437212	1.21418	0.0872597
LNCaP	6.85051	13.5164	8.04196	15.5956	6.10467	0.0730078	5.77585	0.0830013
PC3	6.88736	13.6006	8.63638	17.0162	1.67789	0.131533	2.66001	0.13183
*All centralization scores and zero scores are percentage values
