# Supplementary material for: Identification and utilization of copy number information for correcting Hi-C contact map of cancer cell lines
Source: BMC Bioinformatics. 2020 Nov 7;21:506. doi: 10.1186/s12859-020-03832-8 (PMC7648276; doi:10.1186/s12859-020-03832-8)
Supplement: Supplementary file 6 — Additional file 6. Supplementary Table S5. [file 12859_2020_3832_MOESM6_ESM.xlsx]

## Sheet: Sheet1
	Entire-fragment		Midpoint		Exact-cut
	5-kb binning	100-kb binning	5-kb binning	100-kb binning	5-kb binning	100-kb binning
MCF7	0.714305	0.877079	0.31645	0.691578	0.3231	0.688749
LNCaP	0.553326	0.71112	0.244357	0.548941	0.263501	0.56797
K562	0.57304	0.65332
*Correlation values are Spearman correlation between Hi-C/3C-seq RD signal and WGS RD signal
