# Supplementary material for: Identification and utilization of copy number information for correcting Hi-C contact map of cancer cell lines
Source: BMC Bioinformatics. 2020 Nov 7;21:506. doi: 10.1186/s12859-020-03832-8 (PMC7648276; doi:10.1186/s12859-020-03832-8)
Supplement: Supplementary file 7 — Additional file 7. Supplementary Table S6. [file 12859_2020_3832_MOESM7_ESM.xlsx]

## Sheet: Sheet1
Cell line	# LCVs	# FAs	# focal amplifications	# focal homozygous deletions	# focal heterozygous deletions	Median LCV width (kb)	Accumulative width of LCVs (kb)	Median FA width (kb)	Accumulative width of FAs (kb)
GM12878	3	102	10	53	39	15530	41620	205	27470
IMR90	0	21	5	13	3	0	0	235	5450
PrEC	1	98	10	63	25	15540	15540	200	24815
MCF7	118	255	172	68	15	8707.5	2508740	180	86895
LNCaP	45	172	97	71	4	38990	2705400	155	36705
PC3	131	259	178	61	20	5265	1807960	195	78400
H69AR	67	191	54	49	88	9420	1188220	195	55530
K562	61	199	68	39	92	11590	1932660	190	55385
