# Supplementary material for: Identification and utilization of copy number information for correcting Hi-C contact map of cancer cell lines
Source: BMC Bioinformatics. 2020 Nov 7;21:506. doi: 10.1186/s12859-020-03832-8 (PMC7648276; doi:10.1186/s12859-020-03832-8)
Supplement: Supplementary file 8 — Additional file 8. Supplementary Table S7. [file 12859_2020_3832_MOESM8_ESM.xlsx]

## Sheet: Sheet1
	Number of CNVs	minimum CNV width	maximum CNV width	Mean CNV width	Median CNV width
HiNT (5-kb binning)	272	5000	249245000	32382200	12447500
HiNT (50-kb binning)	145	50000	249300000	60841400	43050000
OneD (500-kb binning)	465	500000	148500000	18609700	10500000
*This analysis includes the CNV results of MCF7, LNCaP, and PC3 cancer cell lines
