# Supplementary material for: Identification and utilization of copy number information for correcting Hi-C contact map of cancer cell lines
Source: BMC Bioinformatics. 2020 Nov 7;21:506. doi: 10.1186/s12859-020-03832-8 (PMC7648276; doi:10.1186/s12859-020-03832-8)
Supplement: Supplementary file 9 — Additional file 9. Supplementary Table S8. [file 12859_2020_3832_MOESM9_ESM.xlsx]

## Sheet: Sheet1
Chromosome	Raw	ICE	CAIC	OneD	HiCNAtra	Modified OneD
chr1	0.580639	0.293416	0.176038	0.349515	0.165915	0.179234
chr2	0.21377	0.143661	0.153854	0.142	0.114965	0.131175
chr3	0.483739	0.16839	0.142557	0.51782	0.111785	0.175435
chr4	0.203523	0.141169	0.15335	0.155587	0.13436	0.136152
chr5	0.31298	0.163869	0.160826	0.161251	0.129606	0.140849
chr6	0.225825	0.148658	0.174139	0.137243	0.146214	0.150069
chr7	0.354435	0.236575	0.239884	0.210397	0.169164	0.184777
chr8	0.583309	0.293973	0.157326	0.172784	0.162984	0.232072
chr9	0.294164	0.253428	0.240061	0.315113	0.137631	0.165887
chr10	0.205969	0.208351	0.229563	0.183102	0.162673	0.164767
chr11	0.304107	0.275358	0.248158	0.229155	0.166899	0.168243
chr12	0.323291	0.282836	0.231992	0.200947	0.152225	0.162408
chr13	0.404293	0.229404	0.190073	0.141929	0.11307	0.12176
chr14	0.169264	0.242801	0.258138	0.1948	0.14886	0.148917
chr15	0.438841	0.212147	0.196263	0.226576	0.226864	0.246463
chr16	0.367836	0.34438	0.352344	0.280785	0.256466	0.204732
chr17	1.61598	0.430146	0.370331	0.626746	0.326662	0.278184
chr18	0.331856	0.236385	0.235643	0.220237	0.197926	0.148935
chr19	0.272815	0.399092	0.540632	0.438827	0.327287	0.355894
chr20	1.64881	0.401603	0.187577	0.908899	0.230583	0.372618
chr21	0.256744	0.336795	0.238365	0.391938	0.224557	0.238486
chr22	0.281582	0.297057	0.375755	0.226307	0.234945	0.254261
*All values are standard deviations of the 1D signal of a chromosome
