# Supplementary material for: Identification and utilization of copy number information for correcting Hi-C contact map of cancer cell lines
Source: BMC Bioinformatics. 2020 Nov 7;21:506. doi: 10.1186/s12859-020-03832-8 (PMC7648276; doi:10.1186/s12859-020-03832-8)
Supplement: Supplementary file 10 — Additional file 10. Supplementary Table S9. [file 12859_2020_3832_MOESM10_ESM.xlsx]

## Sheet: Sheet1
Chromosome	Raw vs. ICE	Raw vs. CAIC	Raw vs. OneD	Raw vs. HiCNAtra	Raw vs Modified OneD
chr1	-0.73064	-0.130231	0.063536	0.103533	0.729955
chr2	-0.619891	-0.477564	0.735285	0.566515	0.818438
chr3	-0.697526	-0.341217	0.508838	0.423114	0.91358
chr4	-0.403214	-0.360016	0.609564	0.733345	0.880695
chr5	-0.690545	-0.0412825	0.657112	0.1272	0.766602
chr6	-0.427902	-0.297994	0.622519	0.587857	0.703743
chr7	-0.594512	-0.233437	0.530939	0.477461	0.809687
chr8	-0.862631	0.286152	0.796497	-0.0672376	0.949205
chr9	-0.257246	-0.507427	0.530248	0.536933	0.691065
chr10	-0.405442	-0.332628	0.359638	0.204658	0.446449
chr11	-0.547111	-0.338925	0.10694	0.333631	0.397059
chr12	-0.576321	0.0177084	0.125575	0.232727	0.626567
chr13	-0.769818	-0.0540486	-0.00683562	0.326046	0.65261
chr14	-0.489251	-0.544295	-0.211464	0.22315	0.365629
chr15	-0.566855	0.0324998	0.689149	0.216919	0.857893
chr16	-0.508687	-0.421141	0.517179	0.248787	0.579445
chr17	-0.640297	0.234448	0.326991	-0.130521	0.419648
chr18	-0.717771	-0.357175	0.456625	0.780741	0.599729
chr19	-0.324659	0.359993	0.09225	0.531433	0.364464
chr20	-0.794497	-0.113305	0.414559	-0.445632	0.709263
chr21	-0.055987	-0.421802	0.597194	0.405315	0.630079
chr22	-0.0906334	0.151441	0.437842	0.344997	0.388079
*All values are Spearman correlation between raw and corrected 1D signals of a chromosome
