# Supplementary material for: Identification and utilization of copy number information for correcting Hi-C contact map of cancer cell lines
Source: BMC Bioinformatics. 2020 Nov 7;21:506. doi: 10.1186/s12859-020-03832-8 (PMC7648276; doi:10.1186/s12859-020-03832-8)
Supplement: Supplementary file 11 — Additional file 11. Supplementary Table S10. [file 12859_2020_3832_MOESM11_ESM.xlsx]

## Sheet: Sheet1
	Chromosome	Raw	OneD	HiCNAtra	Modified OneD
LNCaP	chr1	0.302943	0.196991	0.14316	0.172577
	chr2	0.275074	0.212663	0.142661	0.170188
	chr3	0.216137	0.164006	0.119536	0.137431
	chr4	0.264086	0.219042	0.146488	0.166905
	chr5	0.25114	0.170285	0.148849	0.163439
	chr6	0.32008	0.220532	0.113151	0.158391
	chr7	0.334673	0.220628	0.169833	0.19936
	chr8	0.264915	0.208767	0.179374	0.193807
	chr9	0.321046	0.229076	0.144491	0.174818
	chr10	0.298371	0.205277	0.175104	0.194123
	chr11	0.303598	0.199283	0.18529	0.205492
	chr12	0.246682	0.171323	0.169098	0.169258
	chr13	0.323686	0.278771	0.184271	0.195741
	chr14	0.310955	0.223767	0.151656	0.185372
	chr15	0.341946	0.226153	0.207482	0.234105
	chr16	0.494293	0.24709	0.215884	0.284416
	chr17	0.378572	0.194673	0.231047	0.208034
	chr18	0.311759	0.242086	0.197404	0.221131
	chr19	0.387078	0.220407	0.228236	0.2319
	chr20	0.297633	0.209228	0.175747	0.195703
	chr21	0.353279	0.23244	0.218985	0.227394
	chr22	0.397835	0.249735	0.238218	0.245207
PC3	chr1	0.360551	0.237432	0.203657	0.195977
	chr2	0.192868	0.157554	0.143395	0.170955
	chr3	0.215865	0.134122	0.145454	0.161138
	chr4	0.209657	0.151931	0.164691	0.17434
	chr5	0.37171	0.273784	0.189602	0.253651
	chr6	0.205955	0.1203	0.138387	0.148611
	chr7	0.293281	0.17785	0.166126	0.198276
	chr8	0.622471	0.226259	0.183614	0.256624
	chr9	0.249167	0.210601	0.208366	0.2366
	chr10	1.25614	0.352307	0.390844	0.307763
	chr11	0.287992	0.165175	0.15498	0.191292
	chr12	0.274863	0.137376	0.157399	0.173335
	chr13	0.160075	0.124854	0.12801	0.142583
	chr14	0.504958	0.205423	0.18592	0.178246
	chr15	0.301805	0.20285	0.258232	0.264888
	chr16	0.376351	0.230001	0.232587	0.259736
	chr17	0.672473	0.188623	0.241705	0.237779
	chr18	0.21462	0.155307	0.167395	0.176081
	chr19	0.402986	0.210361	0.209637	0.220292
	chr20	0.202502	0.156638	0.175425	0.194125
	chr21	0.246536	0.199562	0.225238	0.251969
	chr22	0.261801	0.203087	0.236173	0.240943
H69AR	chr1	0.220595	0.224904	0.207537	0.216772
	chr2	5.40614	5.0697	0.21941	0.311987
	chr3	0.275154	0.309993	0.212837	0.187994
	chr4	0.350592	0.293499	0.236153	0.231403
	chr5	0.240237	0.255851	0.205547	0.213328
	chr6	0.269718	0.250202	0.200982	0.18806
	chr7	0.293129	0.249445	0.251286	0.253741
	chr8	0.217795	0.240869	0.207824	0.224478
	chr9	0.200525	0.227547	0.21133	0.223265
	chr10	0.236614	0.24103	0.240898	0.256482
	chr11	0.287097	0.288732	0.269192	0.245322
	chr12	0.390734	0.405293	0.279894	0.235218
	chr13	0.359716	0.379833	0.261782	0.202446
	chr14	0.191424	0.193559	0.185176	0.208848
	chr15	0.224928	0.23373	0.242712	0.268973
	chr16	2.41617	2.41456	0.270041	0.301136
	chr17	0.397884	0.374935	0.309181	0.28793
	chr18	3.82378	0.239791	0.267228	0.214137
	chr19	0.199503	0.17526	0.234938	0.259025
	chr20	0.310213	0.368444	0.236459	0.243426
	chr21	0.328313	0.332165	0.275772	0.278345
	chr22	0.239123	0.218287	0.239211	0.275926
K562	chr1	0.278195	0.196037	0.194469	0.217359
	chr2	0.3113	0.204759	0.197106	0.222825
	chr3	0.356522	0.22351	0.181662	0.200797
	chr4	0.21944	0.280219	0.191594	0.214084
	chr5	0.191247	0.191555	0.189491	0.214065
	chr6	0.244147	0.193883	0.172931	0.195446
	chr7	0.333143	0.261435	0.246375	0.274979
	chr8	0.214604	0.224556	0.204394	0.22877
	chr9	0.506378	0.378287	0.353621	NaN
	chr10	0.287309	0.210846	0.21216	0.221807
	chr11	0.236962	0.212795	0.234226	0.26111
	chr12	0.253612	0.237976	0.190982	0.204912
	chr13	0.606822	0.241306	0.155869	0.177318
	chr14	0.199767	0.170624	0.183994	0.204005
	chr15	0.244638	0.227844	0.235464	0.268784
	chr16	0.286868	0.243362	0.222896	0.251676
	chr17	0.297447	0.213123	0.259561	0.265559
	chr18	0.372471	0.200874	0.174311	0.197754
	chr19	0.219239	0.171018	0.23487	0.25933
	chr20	0.3038	0.263681	0.200144	0.221047
	chr21	0.311825	0.29253	0.313818	0.328832
	chr22	1.04114	0.226975	0.256326	0.280808
*All values are the standard deviation of the 1D signal of a chromosome
