# Supplementary material for: Identification and utilization of copy number information for correcting Hi-C contact map of cancer cell lines
Source: BMC Bioinformatics. 2020 Nov 7;21:506. doi: 10.1186/s12859-020-03832-8 (PMC7648276; doi:10.1186/s12859-020-03832-8)
Supplement: Supplementary file 12 — Additional file 12. Supplementary Table S11. [file 12859_2020_3832_MOESM12_ESM.xlsx]

## Sheet: Sheet1
		MCF7	LNCaP	PC3	H69AR	K562
CNV	Raw	0.470142	0.51284	0.23945	0.0918864	0.0716276
	OneD	0.280819	0.295973	0.056248	0.110617	0.00495586
	HiCNAtra	0.103231	0.134886	0.0907747	0.0690865	0.148096
	Modified OneD	0.237563	0.327486	0.0373277	0.0301589	-0.148096
Effective length	Raw	0.338935	0.41223	0.117368	0.0703608	0.0842373
	OneD	0.111879	0.322136	0.0856225	0.0540949	0.0592149
	HiCNAtra	0.156776	0.00625661	0.0295497	0.0143422	0.023391
	Modified OneD	0.185693	0.187721	0.0449393	0.0813859	0.023391
GC-content	Raw	0.315625	0.329762	0.0233884	0.0324085	0.0285706
	OneD	0.0832089	0.178808	0.0209613	0.013628	0.0182696
	HiCNAtra	0.129095	0.0698198	0.0243558	0.0405489	0.0491632
	Modified OneD	0.179195	0.0958917	0.00873933	0.0351157	-0.0491632
Mappability	Raw	0.0929811	0.111576	0.107787	0.0725219	0.0718565
	OneD	0.0843231	0.0485053	0.0510016	0.0423493	0.045195
	HiCNAtra	0.00732752	0.0306251	0.00042498	0.00888836	0.0273103
	Modified OneD	0.0739807	0.0979984	0.0619526	0.0574989	-0.0491632
*All values are Spearman correlation between genome-wide interaction frequencies and systematic biases
